# Supplementary material for: Self-organized flexible leadership promotes collective intelligence in human groups
Source: R Soc Open Sci. 2015 Dec 23;2(12):150222. doi: 10.1098/rsos.150222 (PMC4807439; doi:10.1098/rsos.150222)
Supplement: ESM Supplementary Data [file rsos150222supp1.xlsx]

## Sheet: Sheet1
id	group	round	polling	sharks	predator	choice	correct	speed	gsize
1	1	5	1	7	1	1	1	2100	21
1	1	6	2	7	1	1	1	6900	21
1	1	7	1	7	1	1	1	4450	21
1	1	8	2	7	1	1	1	2300	21
1	1	9	1	7	1	1	1	3250	21
1	1	10	2	7	1	1	1	7850	21
1	1	11	1	4	0	1	0	1400	21
1	1	12	2	4	0	1	0	5050	21
1	1	13	1	3	0	1	0	2200	21
1	1	14	2	3	0	1	0	1350	21
1	1	15	1	4	0	0	1	3550	21
1	1	16	2	4	0	0	1	50	21
1	1	17	1	3	0	0	1	3150	21
1	1	18	2	3	0	0	1	2750	21
1	1	19	1	7	1	1	1	3450	21
1	1	20	2	7	1	0	0	3400	21
1	1	21	1	7	1	1	1	2000	21
1	1	22	2	7	1	1	1	8550	21
1	1	23	1	7	1	1	1	2950	21
1	1	24	2	7	1	1	1	5300	21
1	1	25	1	4	0	NA	NA	NA	21
1	1	26	2	4	0	1	0	5700	21
1	1	27	1	4	0	0	1	3000	21
1	1	28	2	4	0	0	1	8700	21
1	1	29	1	3	0	0	1	2200	21
1	1	30	2	3	0	0	1	10550	21
1	1	31	1	6	1	1	1	3200	21
1	1	32	2	6	1	1	1	2600	21
1	1	33	1	6	1	0	0	1550	21
1	1	34	2	6	1	1	1	9400	21
1	1	35	1	4	0	1	0	1300	21
1	1	36	2	4	0	1	0	9350	21
1	1	37	1	6	1	1	1	1500	21
1	1	38	2	6	1	1	1	1250	21
1	1	39	1	6	1	0	0	3800	21
1	1	40	2	6	1	1	1	4300	21
1	1	41	1	4	0	0	1	3750	21
1	1	42	2	4	0	0	1	5350	21
1	1	43	1	3	0	1	0	2550	21
1	1	44	2	3	0	0	1	11200	21
1	1	45	1	6	1	1	1	1450	21
1	1	46	2	6	1	1	1	4250	21
1	1	47	1	3	0	1	0	1950	21
1	1	48	2	3	0	1	0	4050	21
1	1	49	1	3	0	NA	NA	NA	21
1	1	50	2	3	0	0	1	4150	21
1	1	51	1	7	1	0	0	2850	21
1	1	52	2	7	1	1	1	5800	21
1	1	53	1	4	0	1	0	1850	21
1	1	54	2	4	0	1	0	10300	21
1	1	55	1	6	1	1	1	2050	21
1	1	56	2	6	1	1	1	5400	21
1	1	57	1	6	1	0	0	2450	21
1	1	58	2	6	1	1	1	7200	21
1	1	59	1	3	0	0	1	2100	21
1	1	60	2	3	0	0	1	5850	21
2	1	5	1	7	1	1	1	1000	21
2	1	6	2	7	1	1	1	5250	21
2	1	7	1	7	1	1	1	1400	21
2	1	8	2	7	1	1	1	1300	21
2	1	9	1	7	1	0	0	700	21
2	1	10	2	7	1	0	0	1500	21
2	1	11	1	4	0	1	0	3250	21
2	1	12	2	4	0	0	1	8050	21
2	1	13	1	3	0	0	1	850	21
2	1	14	2	3	0	0	1	3800	21
2	1	15	1	4	0	1	0	1250	21
2	1	16	2	4	0	1	0	6600	21
2	1	17	1	3	0	0	1	100	21
2	1	18	2	3	0	0	1	0	21
2	1	19	1	7	1	1	1	750	21
2	1	20	2	7	1	1	1	1650	21
2	1	21	1	7	1	0	0	150	21
2	1	22	2	7	1	0	0	5350	21
2	1	23	1	7	1	1	1	2950	21
2	1	24	2	7	1	1	1	5350	21
2	1	25	1	4	0	0	1	4600	21
2	1	26	2	4	0	0	1	3750	21
2	1	27	1	4	0	0	1	750	21
2	1	28	2	4	0	0	1	3750	21
2	1	29	1	3	0	0	1	100	21
2	1	30	2	3	0	0	1	11350	21
2	1	31	1	6	1	1	1	350	21
2	1	32	2	6	1	1	1	1150	21
2	1	33	1	6	1	0	0	0	21
2	1	34	2	6	1	1	1	6300	21
2	1	35	1	4	0	1	0	0	21
2	1	36	2	4	0	1	0	4250	21
2	1	37	1	6	1	1	1	1450	21
2	1	38	2	6	1	1	1	1950	21
2	1	39	1	6	1	1	1	3200	21
2	1	40	2	6	1	1	1	3800	21
2	1	41	1	4	0	0	1	50	21
2	1	42	2	4	0	0	1	5200	21
2	1	43	1	3	0	0	1	250	21
2	1	44	2	3	0	0	1	0	21
2	1	45	1	6	1	1	1	1650	21
2	1	46	2	6	1	0	0	9450	21
2	1	47	1	3	0	1	0	3850	21
2	1	48	2	3	0	0	1	4400	21
2	1	49	1	3	0	0	1	750	21
2	1	50	2	3	0	0	1	4200	21
2	1	51	1	7	1	1	1	650	21
2	1	52	2	7	1	1	1	10200	21
2	1	53	1	4	0	0	1	200	21
2	1	54	2	4	0	0	1	3950	21
2	1	55	1	6	1	1	1	3550	21
2	1	56	2	6	1	1	1	0	21
2	1	57	1	6	1	1	1	2700	21
2	1	58	2	6	1	1	1	0	21
2	1	59	1	3	0	0	1	400	21
2	1	60	2	3	0	0	1	1100	21
3	1	5	1	7	1	1	1	1250	21
3	1	6	2	7	1	1	1	750	21
3	1	7	1	7	1	1	1	800	21
3	1	8	2	7	1	1	1	400	21
3	1	9	1	7	1	NA	NA	NA	21
3	1	10	2	7	1	1	1	0	21
3	1	11	1	4	0	1	0	2000	21
3	1	12	2	4	0	1	0	7150	21
3	1	13	1	3	0	0	1	1400	21
3	1	14	2	3	0	0	1	1350	21
3	1	15	1	4	0	0	1	850	21
3	1	16	2	4	0	0	1	1700	21
3	1	17	1	3	0	0	1	650	21
3	1	18	2	3	0	0	1	450	21
3	1	19	1	7	1	1	1	550	21
3	1	20	2	7	1	1	1	11100	21
3	1	21	1	7	1	1	1	500	21
3	1	22	2	7	1	1	1	1000	21
3	1	23	1	7	1	1	1	650	21
3	1	24	2	7	1	1	1	350	21
3	1	25	1	4	0	0	1	650	21
3	1	26	2	4	0	0	1	4300	21
3	1	27	1	4	0	1	0	1600	21
3	1	28	2	4	0	1	0	5800	21
3	1	29	1	3	0	0	1	650	21
3	1	30	2	3	0	0	1	1200	21
3	1	31	1	6	1	1	1	1550	21
3	1	32	2	6	1	1	1	750	21
3	1	33	1	6	1	1	1	800	21
3	1	34	2	6	1	1	1	850	21
3	1	35	1	4	0	1	0	0	21
3	1	36	2	4	0	1	0	5900	21
3	1	37	1	6	1	1	1	1100	21
3	1	38	2	6	1	1	1	800	21
3	1	39	1	6	1	1	1	800	21
3	1	40	2	6	1	1	1	1050	21
3	1	41	1	4	0	0	1	1550	21
3	1	42	2	4	0	0	1	3850	21
3	1	43	1	3	0	0	1	1650	21
3	1	44	2	3	0	0	1	11350	21
3	1	45	1	6	1	1	1	700	21
3	1	46	2	6	1	1	1	700	21
3	1	47	1	3	0	1	0	500	21
3	1	48	2	3	0	0	1	10900	21
3	1	49	1	3	0	0	1	1550	21
3	1	50	2	3	0	0	1	1100	21
3	1	51	1	7	1	1	1	750	21
3	1	52	2	7	1	1	1	10150	21
3	1	53	1	4	0	0	1	1700	21
3	1	54	2	4	0	0	1	950	21
3	1	55	1	6	1	1	1	1350	21
3	1	56	2	6	1	1	1	850	21
3	1	57	1	6	1	1	1	1150	21
3	1	58	2	6	1	1	1	1000	21
3	1	59	1	3	0	0	1	1000	21
3	1	60	2	3	0	0	1	900	21
4	1	5	1	7	1	0	0	1650	21
4	1	6	2	7	1	0	0	6750	21
4	1	7	1	7	1	1	1	3250	21
4	1	8	2	7	1	1	1	1650	21
4	1	9	1	7	1	0	0	2550	21
4	1	10	2	7	1	0	0	4700	21
4	1	11	1	4	0	0	1	2800	21
4	1	12	2	4	0	0	1	5300	21
4	1	13	1	3	0	0	1	1600	21
4	1	14	2	3	0	0	1	2700	21
4	1	15	1	4	0	0	1	3050	21
4	1	16	2	4	0	0	1	4550	21
4	1	17	1	3	0	1	0	2550	21
4	1	18	2	3	0	1	0	1200	21
4	1	19	1	7	1	1	1	2450	21
4	1	20	2	7	1	1	1	1550	21
4	1	21	1	7	1	1	1	1700	21
4	1	22	2	7	1	1	1	4200	21
4	1	23	1	7	1	1	1	1700	21
4	1	24	2	7	1	1	1	4450	21
4	1	25	1	4	0	0	1	1400	21
4	1	26	2	4	0	0	1	2450	21
4	1	27	1	4	0	0	1	3350	21
4	1	28	2	4	0	0	1	2400	21
4	1	29	1	3	0	0	1	3400	21
4	1	30	2	3	0	0	1	1750	21
4	1	31	1	6	1	1	1	950	21
4	1	32	2	6	1	1	1	950	21
4	1	33	1	6	1	0	0	2200	21
4	1	34	2	6	1	0	0	1200	21
4	1	35	1	4	0	1	0	800	21
4	1	36	2	4	0	1	0	6300	21
4	1	37	1	6	1	1	1	1350	21
4	1	38	2	6	1	1	1	900	21
4	1	39	1	6	1	0	0	3000	21
4	1	40	2	6	1	1	1	7550	21
4	1	41	1	4	0	1	0	1650	21
4	1	42	2	4	0	1	0	950	21
4	1	43	1	3	0	0	1	1150	21
4	1	44	2	3	0	0	1	2300	21
4	1	45	1	6	1	0	0	1350	21
4	1	46	2	6	1	0	0	1600	21
4	1	47	1	3	0	0	1	2050	21
4	1	48	2	3	0	0	1	2100	21
4	1	49	1	3	0	0	1	2550	21
4	1	50	2	3	0	0	1	1900	21
4	1	51	1	7	1	0	0	1300	21
4	1	52	2	7	1	0	0	1600	21
4	1	53	1	4	0	1	0	3850	21
4	1	54	2	4	0	1	0	1100	21
4	1	55	1	6	1	1	1	3600	21
4	1	56	2	6	1	1	1	700	21
4	1	57	1	6	1	1	1	1300	21
4	1	58	2	6	1	1	1	2050	21
4	1	59	1	3	0	0	1	900	21
4	1	60	2	3	0	0	1	1100	21
5	1	5	1	7	1	0	0	1100	21
5	1	6	2	7	1	1	1	7950	21
5	1	7	1	7	1	1	1	150	21
5	1	8	2	7	1	1	1	1550	21
5	1	9	1	7	1	1	1	0	21
5	1	10	2	7	1	1	1	3100	21
5	1	11	1	4	0	0	1	250	21
5	1	12	2	4	0	0	1	4050	21
5	1	13	1	3	0	0	1	800	21
5	1	14	2	3	0	0	1	4050	21
5	1	15	1	4	0	1	0	500	21
5	1	16	2	4	0	1	0	5400	21
5	1	17	1	3	0	0	1	500	21
5	1	18	2	3	0	0	1	3850	21
5	1	19	1	7	1	1	1	250	21
5	1	20	2	7	1	1	1	2200	21
5	1	21	1	7	1	1	1	0	21
5	1	22	2	7	1	1	1	1400	21
5	1	23	1	7	1	1	1	150	21
5	1	24	2	7	1	1	1	0	21
5	1	25	1	4	0	0	1	200	21
5	1	26	2	4	0	0	1	4300	21
5	1	27	1	4	0	1	0	200	21
5	1	28	2	4	0	0	1	6050	21
5	1	29	1	3	0	0	1	200	21
5	1	30	2	3	0	0	1	4000	21
5	1	31	1	6	1	0	0	600	21
5	1	32	2	6	1	1	1	4100	21
5	1	33	1	6	1	1	1	300	21
5	1	34	2	6	1	1	1	3450	21
5	1	35	1	4	0	1	0	200	21
5	1	36	2	4	0	1	0	8550	21
5	1	37	1	6	1	1	1	200	21
5	1	38	2	6	1	1	1	0	21
5	1	39	1	6	1	1	1	250	21
5	1	40	2	6	1	1	1	0	21
5	1	41	1	4	0	1	0	1950	21
5	1	42	2	4	0	0	1	6700	21
5	1	43	1	3	0	0	1	300	21
5	1	44	2	3	0	0	1	4100	21
5	1	45	1	6	1	1	1	1900	21
5	1	46	2	6	1	1	1	8350	21
5	1	47	1	3	0	0	1	550	21
5	1	48	2	3	0	0	1	4250	21
5	1	49	1	3	0	0	1	400	21
5	1	50	2	3	0	0	1	3900	21
5	1	51	1	7	1	1	1	0	21
5	1	52	2	7	1	1	1	4050	21
5	1	53	1	4	0	1	0	1550	21
5	1	54	2	4	0	0	1	4300	21
5	1	55	1	6	1	1	1	1250	21
5	1	56	2	6	1	1	1	850	21
5	1	57	1	6	1	1	1	750	21
5	1	58	2	6	1	1	1	4050	21
5	1	59	1	3	0	0	1	0	21
5	1	60	2	3	0	0	1	3900	21
6	1	5	1	7	1	1	1	1550	21
6	1	6	2	7	1	1	1	8700	21
6	1	7	1	7	1	1	1	700	21
6	1	8	2	7	1	1	1	1250	21
6	1	9	1	7	1	1	1	1050	21
6	1	10	2	7	1	1	1	5350	21
6	1	11	1	4	0	0	1	1850	21
6	1	12	2	4	0	0	1	5750	21
6	1	13	1	3	0	0	1	2150	21
6	1	14	2	3	0	0	1	1700	21
6	1	15	1	4	0	1	0	1750	21
6	1	16	2	4	0	1	0	750	21
6	1	17	1	3	0	0	1	2100	21
6	1	18	2	3	0	0	1	1850	21
6	1	19	1	7	1	1	1	1150	21
6	1	20	2	7	1	1	1	10950	21
6	1	21	1	7	1	1	1	1550	21
6	1	22	2	7	1	1	1	4900	21
6	1	23	1	7	1	1	1	1600	21
6	1	24	2	7	1	1	1	10200	21
6	1	25	1	4	0	NA	NA	NA	21
6	1	26	2	4	0	NA	NA	NA	21
6	1	27	1	4	0	NA	NA	NA	21
6	1	28	2	4	0	NA	NA	NA	21
6	1	29	1	3	0	NA	NA	NA	21
6	1	30	2	3	0	0	1	8550	21
6	1	31	1	6	1	1	1	1250	21
6	1	32	2	6	1	1	1	1000	21
6	1	33	1	6	1	1	1	1150	21
6	1	34	2	6	1	1	1	8150	21
6	1	35	1	4	0	1	0	1350	21
6	1	36	2	4	0	0	1	6650	21
6	1	37	1	6	1	1	1	1250	21
6	1	38	2	6	1	1	1	5150	21
6	1	39	1	6	1	1	1	1600	21
6	1	40	2	6	1	1	1	1250	21
6	1	41	1	4	0	1	0	1100	21
6	1	42	2	4	0	1	0	8550	21
6	1	43	1	3	0	1	0	900	21
6	1	44	2	3	0	0	1	6100	21
6	1	45	1	6	1	1	1	1000	21
6	1	46	2	6	1	1	1	7550	21
6	1	47	1	3	0	0	1	2400	21
6	1	48	2	3	0	0	1	11300	21
6	1	49	1	3	0	1	0	1300	21
6	1	50	2	3	0	0	1	8500	21
6	1	51	1	7	1	NA	NA	NA	21
6	1	52	2	7	1	1	1	9900	21
6	1	53	1	4	0	1	0	0	21
6	1	54	2	4	0	0	1	11150	21
6	1	55	1	6	1	1	1	200	21
6	1	56	2	6	1	1	1	10700	21
6	1	57	1	6	1	1	1	1500	21
6	1	58	2	6	1	1	1	11200	21
6	1	59	1	3	0	0	1	1350	21
6	1	60	2	3	0	0	1	6400	21
7	1	5	1	7	1	0	0	800	21
7	1	6	2	7	1	0	0	350	21
7	1	7	1	7	1	0	0	1850	21
7	1	8	2	7	1	NA	NA	NA	21
7	1	9	1	7	1	1	1	650	21
7	1	10	2	7	1	1	1	1000	21
7	1	11	1	4	0	0	1	1200	21
7	1	12	2	4	0	0	1	1750	21
7	1	13	1	3	0	1	0	900	21
7	1	14	2	3	0	1	0	2000	21
7	1	15	1	4	0	1	0	2550	21
7	1	16	2	4	0	1	0	2050	21
7	1	17	1	3	0	1	0	1650	21
7	1	18	2	3	0	1	0	1400	21
7	1	19	1	7	1	1	1	1700	21
7	1	20	2	7	1	1	1	500	21
7	1	21	1	7	1	1	1	150	21
7	1	22	2	7	1	1	1	1700	21
7	1	23	1	7	1	1	1	850	21
7	1	24	2	7	1	1	1	1050	21
7	1	25	1	4	0	0	1	550	21
7	1	26	2	4	0	0	1	650	21
7	1	27	1	4	0	0	1	600	21
7	1	28	2	4	0	0	1	1350	21
7	1	29	1	3	0	0	1	150	21
7	1	30	2	3	0	0	1	1900	21
7	1	31	1	6	1	1	1	300	21
7	1	32	2	6	1	1	1	1500	21
7	1	33	1	6	1	1	1	550	21
7	1	34	2	6	1	1	1	300	21
7	1	35	1	4	0	0	1	750	21
7	1	36	2	4	0	0	1	1000	21
7	1	37	1	6	1	1	1	750	21
7	1	38	2	6	1	1	1	1200	21
7	1	39	1	6	1	1	1	150	21
7	1	40	2	6	1	1	1	1750	21
7	1	41	1	4	0	0	1	3300	21
7	1	42	2	4	0	0	1	1350	21
7	1	43	1	3	0	0	1	1050	21
7	1	44	2	3	0	0	1	1500	21
7	1	45	1	6	1	1	1	150	21
7	1	46	2	6	1	1	1	1050	21
7	1	47	1	3	0	0	1	550	21
7	1	48	2	3	0	0	1	1100	21
7	1	49	1	3	0	0	1	550	21
7	1	50	2	3	0	0	1	1700	21
7	1	51	1	7	1	1	1	1000	21
7	1	52	2	7	1	1	1	950	21
7	1	53	1	4	0	1	0	1800	21
7	1	54	2	4	0	1	0	2450	21
7	1	55	1	6	1	1	1	1050	21
7	1	56	2	6	1	1	1	1800	21
7	1	57	1	6	1	0	0	3000	21
7	1	58	2	6	1	0	0	2400	21
7	1	59	1	3	0	0	1	1450	21
7	1	60	2	3	0	0	1	1450	21
8	1	5	1	7	1	1	1	2750	21
8	1	6	2	7	1	1	1	9600	21
8	1	7	1	7	1	1	1	3500	21
8	1	8	2	7	1	1	1	8800	21
8	1	9	1	7	1	0	0	3800	21
8	1	10	2	7	1	0	0	5850	21
8	1	11	1	4	0	0	1	2900	21
8	1	12	2	4	0	0	1	4700	21
8	1	13	1	3	0	0	1	3500	21
8	1	14	2	3	0	0	1	4350	21
8	1	15	1	4	0	0	1	3700	21
8	1	16	2	4	0	1	0	7850	21
8	1	17	1	3	0	0	1	3100	21
8	1	18	2	3	0	0	1	2200	21
8	1	19	1	7	1	1	1	2800	21
8	1	20	2	7	1	1	1	3800	21
8	1	21	1	7	1	0	0	2500	21
8	1	22	2	7	1	0	0	5550	21
8	1	23	1	7	1	1	1	1150	21
8	1	24	2	7	1	1	1	1950	21
8	1	25	1	4	0	1	0	0	21
8	1	26	2	4	0	0	1	7350	21
8	1	27	1	4	0	0	1	0	21
8	1	28	2	4	0	0	1	7500	21
8	1	29	1	3	0	0	1	1100	21
8	1	30	2	3	0	0	1	10200	21
8	1	31	1	6	1	1	1	1150	21
8	1	32	2	6	1	1	1	8550	21
8	1	33	1	6	1	1	1	1050	21
8	1	34	2	6	1	1	1	550	21
8	1	35	1	4	0	0	1	2450	21
8	1	36	2	4	0	0	1	4350	21
8	1	37	1	6	1	1	1	650	21
8	1	38	2	6	1	1	1	0	21
8	1	39	1	6	1	1	1	3450	21
8	1	40	2	6	1	1	1	400	21
8	1	41	1	4	0	0	1	4100	21
8	1	42	2	4	0	0	1	4900	21
8	1	43	1	3	0	0	1	2450	21
8	1	44	2	3	0	0	1	3950	21
8	1	45	1	6	1	0	0	1850	21
8	1	46	2	6	1	0	0	4250	21
8	1	47	1	3	0	0	1	1700	21
8	1	48	2	3	0	0	1	0	21
8	1	49	1	3	0	0	1	1400	21
8	1	50	2	3	0	0	1	0	21
8	1	51	1	7	1	1	1	800	21
8	1	52	2	7	1	1	1	0	21
8	1	53	1	4	0	0	1	1850	21
8	1	54	2	4	0	0	1	900	21
8	1	55	1	6	1	1	1	1250	21
8	1	56	2	6	1	1	1	0	21
8	1	57	1	6	1	1	1	2100	21
8	1	58	2	6	1	1	1	1250	21
8	1	59	1	3	0	0	1	3300	21
8	1	60	2	3	0	0	1	7400	21
9	1	5	1	7	1	0	0	1550	21
9	1	6	2	7	1	0	0	50	21
9	1	7	1	7	1	1	1	2550	21
9	1	8	2	7	1	1	1	400	21
9	1	9	1	7	1	1	1	1550	21
9	1	10	2	7	1	1	1	6850	21
9	1	11	1	4	0	0	1	2000	21
9	1	12	2	4	0	0	1	500	21
9	1	13	1	3	0	1	0	550	21
9	1	14	2	3	0	1	0	1150	21
9	1	15	1	4	0	1	0	1150	21
9	1	16	2	4	0	1	0	600	21
9	1	17	1	3	0	0	1	1400	21
9	1	18	2	3	0	0	1	800	21
9	1	19	1	7	1	0	0	3700	21
9	1	20	2	7	1	0	0	1300	21
9	1	21	1	7	1	1	1	1450	21
9	1	22	2	7	1	1	1	1350	21
9	1	23	1	7	1	1	1	1000	21
9	1	24	2	7	1	1	1	10550	21
9	1	25	1	4	0	0	1	4650	21
9	1	26	2	4	0	0	1	2700	21
9	1	27	1	4	0	1	0	1150	21
9	1	28	2	4	0	1	0	10900	21
9	1	29	1	3	0	1	0	1300	21
9	1	30	2	3	0	1	0	10900	21
9	1	31	1	6	1	1	1	900	21
9	1	32	2	6	1	1	1	10800	21
9	1	33	1	6	1	1	1	2200	21
9	1	34	2	6	1	NA	NA	NA	21
9	1	35	1	4	0	1	0	450	21
9	1	36	2	4	0	1	0	7750	21
9	1	37	1	6	1	0	0	2350	21
9	1	38	2	6	1	0	0	10650	21
9	1	39	1	6	1	0	0	1700	21
9	1	40	2	6	1	0	0	4250	21
9	1	41	1	4	0	0	1	2600	21
9	1	42	2	4	0	0	1	7000	21
9	1	43	1	3	0	0	1	2650	21
9	1	44	2	3	0	0	1	11000	21
9	1	45	1	6	1	0	0	4900	21
9	1	46	2	6	1	0	0	10800	21
9	1	47	1	3	0	0	1	3900	21
9	1	48	2	3	0	0	1	10900	21
9	1	49	1	3	0	1	0	2200	21
9	1	50	2	3	0	1	0	0	21
9	1	51	1	7	1	1	1	1600	21
9	1	52	2	7	1	1	1	10750	21
9	1	53	1	4	0	0	1	1400	21
9	1	54	2	4	0	0	1	4450	21
9	1	55	1	6	1	0	0	4400	21
9	1	56	2	6	1	0	0	10450	21
9	1	57	1	6	1	1	1	2100	21
9	1	58	2	6	1	1	1	11300	21
9	1	59	1	3	0	0	1	1350	21
9	1	60	2	3	0	0	1	6300	21
10	1	5	1	7	1	0	0	1050	21
10	1	6	2	7	1	0	0	1850	21
10	1	7	1	7	1	0	0	1300	21
10	1	8	2	7	1	0	0	1700	21
10	1	9	1	7	1	0	0	2350	21
10	1	10	2	7	1	0	0	1800	21
10	1	11	1	4	0	0	1	1300	21
10	1	12	2	4	0	0	1	1300	21
10	1	13	1	3	0	0	1	1350	21
10	1	14	2	3	0	0	1	1350	21
10	1	15	1	4	0	1	0	2000	21
10	1	16	2	4	0	1	0	1150	21
10	1	17	1	3	0	0	1	2050	21
10	1	18	2	3	0	0	1	1450	21
10	1	19	1	7	1	1	1	3850	21
10	1	20	2	7	1	1	1	650	21
10	1	21	1	7	1	1	1	2050	21
10	1	22	2	7	1	1	1	2250	21
10	1	23	1	7	1	1	1	2850	21
10	1	24	2	7	1	1	1	850	21
10	1	25	1	4	0	0	1	1300	21
10	1	26	2	4	0	0	1	1000	21
10	1	27	1	4	0	0	1	1000	21
10	1	28	2	4	0	0	1	1200	21
10	1	29	1	3	0	0	1	350	21
10	1	30	2	3	0	0	1	1650	21
10	1	31	1	6	1	0	0	1150	21
10	1	32	2	6	1	0	0	1050	21
10	1	33	1	6	1	1	1	2400	21
10	1	34	2	6	1	1	1	1800	21
10	1	35	1	4	0	NA	NA	NA	21
10	1	36	2	4	0	1	0	1600	21
10	1	37	1	6	1	1	1	1100	21
10	1	38	2	6	1	1	1	6700	21
10	1	39	1	6	1	1	1	1250	21
10	1	40	2	6	1	1	1	650	21
10	1	41	1	4	0	0	1	1300	21
10	1	42	2	4	0	0	1	5250	21
10	1	43	1	3	0	0	1	700	21
10	1	44	2	3	0	0	1	8300	21
10	1	45	1	6	1	0	0	1350	21
10	1	46	2	6	1	0	0	2600	21
10	1	47	1	3	0	0	1	500	21
10	1	48	2	3	0	0	1	2950	21
10	1	49	1	3	0	0	1	450	21
10	1	50	2	3	0	0	1	1050	21
10	1	51	1	7	1	1	1	3800	21
10	1	52	2	7	1	1	1	900	21
10	1	53	1	4	0	0	1	1350	21
10	1	54	2	4	0	0	1	850	21
10	1	55	1	6	1	1	1	1900	21
10	1	56	2	6	1	1	1	3200	21
10	1	57	1	6	1	0	0	1900	21
10	1	58	2	6	1	0	0	1200	21
10	1	59	1	3	0	0	1	650	21
10	1	60	2	3	0	0	1	1150	21
11	1	5	1	7	1	1	1	3150	21
11	1	6	2	7	1	1	1	950	21
11	1	7	1	7	1	1	1	1800	21
11	1	8	2	7	1	1	1	50	21
11	1	9	1	7	1	0	0	0	21
11	1	10	2	7	1	0	0	600	21
11	1	11	1	4	0	0	1	1550	21
11	1	12	2	4	0	0	1	650	21
11	1	13	1	3	0	0	1	2800	21
11	1	14	2	3	0	0	1	5950	21
11	1	15	1	4	0	1	0	3450	21
11	1	16	2	4	0	1	0	6150	21
11	1	17	1	3	0	0	1	1450	21
11	1	18	2	3	0	0	1	4650	21
11	1	19	1	7	1	1	1	300	21
11	1	20	2	7	1	1	1	3750	21
11	1	21	1	7	1	1	1	200	21
11	1	22	2	7	1	1	1	800	21
11	1	23	1	7	1	0	0	2600	21
11	1	24	2	7	1	0	0	1400	21
11	1	25	1	4	0	NA	NA	NA	21
11	1	26	2	4	0	0	1	7700	21
11	1	27	1	4	0	0	1	1300	21
11	1	28	2	4	0	0	1	3950	21
11	1	29	1	3	0	0	1	850	21
11	1	30	2	3	0	0	1	0	21
11	1	31	1	6	1	1	1	150	21
11	1	32	2	6	1	1	1	0	21
11	1	33	1	6	1	1	1	1050	21
11	1	34	2	6	1	1	1	4500	21
11	1	35	1	4	0	0	1	1650	21
11	1	36	2	4	0	0	1	1450	21
11	1	37	1	6	1	0	0	600	21
11	1	38	2	6	1	0	0	0	21
11	1	39	1	6	1	0	0	3100	21
11	1	40	2	6	1	1	1	4200	21
11	1	41	1	4	0	1	0	3750	21
11	1	42	2	4	0	0	1	7950	21
11	1	43	1	3	0	0	1	450	21
11	1	44	2	3	0	0	1	3950	21
11	1	45	1	6	1	0	0	2250	21
11	1	46	2	6	1	1	1	10100	21
11	1	47	1	3	0	0	1	350	21
11	1	48	2	3	0	0	1	150	21
11	1	49	1	3	0	NA	NA	NA	21
11	1	50	2	3	0	0	1	4100	21
11	1	51	1	7	1	1	1	100	21
11	1	52	2	7	1	1	1	0	21
11	1	53	1	4	0	0	1	0	21
11	1	54	2	4	0	0	1	0	21
11	1	55	1	6	1	0	0	2450	21
11	1	56	2	6	1	1	1	4400	21
11	1	57	1	6	1	1	1	50	21
11	1	58	2	6	1	1	1	0	21
11	1	59	1	3	0	0	1	100	21
11	1	60	2	3	0	0	1	4150	21
12	1	5	1	7	1	1	1	3650	21
12	1	6	2	7	1	1	1	2800	21
12	1	7	1	7	1	NA	NA	NA	21
12	1	8	2	7	1	1	1	1350	21
12	1	9	1	7	1	NA	NA	NA	21
12	1	10	2	7	1	0	0	200	21
12	1	11	1	4	0	0	1	2600	21
12	1	12	2	4	0	0	1	1650	21
12	1	13	1	3	0	0	1	1650	21
12	1	14	2	3	0	0	1	1750	21
12	1	15	1	4	0	0	1	2350	21
12	1	16	2	4	0	0	1	1100	21
12	1	17	1	3	0	0	1	2050	21
12	1	18	2	3	0	0	1	750	21
12	1	19	1	7	1	1	1	2200	21
12	1	20	2	7	1	1	1	1100	21
12	1	21	1	7	1	1	1	2500	21
12	1	22	2	7	1	1	1	0	21
12	1	23	1	7	1	1	1	2600	21
12	1	24	2	7	1	1	1	1200	21
12	1	25	1	4	0	0	1	1900	21
12	1	26	2	4	0	0	1	11000	21
12	1	27	1	4	0	0	1	2100	21
12	1	28	2	4	0	0	1	900	21
12	1	29	1	3	0	0	1	3250	21
12	1	30	2	3	0	0	1	2100	21
12	1	31	1	6	1	1	1	2200	21
12	1	32	2	6	1	1	1	3200	21
12	1	33	1	6	1	1	1	1950	21
12	1	34	2	6	1	1	1	2000	21
12	1	35	1	4	0	0	1	2600	21
12	1	36	2	4	0	0	1	1700	21
12	1	37	1	6	1	1	1	2400	21
12	1	38	2	6	1	1	1	1900	21
12	1	39	1	6	1	1	1	4300	21
12	1	40	2	6	1	1	1	5600	21
12	1	41	1	4	0	1	0	1800	21
12	1	42	2	4	0	1	0	1750	21
12	1	43	1	3	0	0	1	2300	21
12	1	44	2	3	0	0	1	10400	21
12	1	45	1	6	1	1	1	1350	21
12	1	46	2	6	1	1	1	1100	21
12	1	47	1	3	0	1	0	3100	21
12	1	48	2	3	0	1	0	9400	21
12	1	49	1	3	0	0	1	4250	21
12	1	50	2	3	0	0	1	8750	21
12	1	51	1	7	1	1	1	1750	21
12	1	52	2	7	1	1	1	8400	21
12	1	53	1	4	0	0	1	1800	21
12	1	54	2	4	0	0	1	11000	21
12	1	55	1	6	1	1	1	950	21
12	1	56	2	6	1	1	1	10650	21
12	1	57	1	6	1	1	1	1550	21
12	1	58	2	6	1	1	1	11650	21
12	1	59	1	3	0	0	1	2450	21
12	1	60	2	3	0	0	1	4300	21
13	1	5	1	7	1	NA	NA	NA	21
13	1	6	2	7	1	0	0	0	21
13	1	7	1	7	1	NA	NA	NA	21
13	1	8	2	7	1	1	1	0	21
13	1	9	1	7	1	0	0	1400	21
13	1	10	2	7	1	0	0	600	21
13	1	11	1	4	0	0	1	600	21
13	1	12	2	4	0	0	1	3400	21
13	1	13	1	3	0	0	1	550	21
13	1	14	2	3	0	0	1	8100	21
13	1	15	1	4	0	0	1	750	21
13	1	16	2	4	0	0	1	600	21
13	1	17	1	3	0	0	1	200	21
13	1	18	2	3	0	0	1	4550	21
13	1	19	1	7	1	0	0	4050	21
13	1	20	2	7	1	0	0	2950	21
13	1	21	1	7	1	1	1	1500	21
13	1	22	2	7	1	1	1	0	21
13	1	23	1	7	1	1	1	1000	21
13	1	24	2	7	1	1	1	2850	21
13	1	25	1	4	0	0	1	700	21
13	1	26	2	4	0	0	1	900	21
13	1	27	1	4	0	0	1	900	21
13	1	28	2	4	0	0	1	1000	21
13	1	29	1	3	0	NA	NA	NA	21
13	1	30	2	3	0	0	1	4700	21
13	1	31	1	6	1	1	1	900	21
13	1	32	2	6	1	1	1	1350	21
13	1	33	1	6	1	1	1	1350	21
13	1	34	2	6	1	1	1	900	21
13	1	35	1	4	0	0	1	1700	21
13	1	36	2	4	0	0	1	1300	21
13	1	37	1	6	1	1	1	1200	21
13	1	38	2	6	1	1	1	500	21
13	1	39	1	6	1	0	0	1500	21
13	1	40	2	6	1	0	0	1600	21
13	1	41	1	4	0	0	1	3400	21
13	1	42	2	4	0	0	1	1200	21
13	1	43	1	3	0	0	1	1700	21
13	1	44	2	3	0	0	1	2900	21
13	1	45	1	6	1	0	0	1700	21
13	1	46	2	6	1	0	0	1350	21
13	1	47	1	3	0	0	1	2100	21
13	1	48	2	3	0	0	1	3250	21
13	1	49	1	3	0	0	1	1000	21
13	1	50	2	3	0	0	1	1850	21
13	1	51	1	7	1	1	1	650	21
13	1	52	2	7	1	1	1	1550	21
13	1	53	1	4	0	NA	NA	NA	21
13	1	54	2	4	0	0	1	10350	21
13	1	55	1	6	1	NA	NA	NA	21
13	1	56	2	6	1	0	0	6500	21
13	1	57	1	6	1	1	1	1650	21
13	1	58	2	6	1	1	1	4750	21
13	1	59	1	3	0	0	1	1000	21
13	1	60	2	3	0	0	1	5900	21
14	1	5	1	7	1	1	1	550	21
14	1	6	2	7	1	1	1	8300	21
14	1	7	1	7	1	1	1	450	21
14	1	8	2	7	1	1	1	3350	21
14	1	9	1	7	1	1	1	850	21
14	1	10	2	7	1	1	1	1200	21
14	1	11	1	4	0	0	1	3400	21
14	1	12	2	4	0	0	1	750	21
14	1	13	1	3	0	0	1	2300	21
14	1	14	2	3	0	0	1	700	21
14	1	15	1	4	0	1	0	2250	21
14	1	16	2	4	0	1	0	2500	21
14	1	17	1	3	0	0	1	800	21
14	1	18	2	3	0	0	1	4750	21
14	1	19	1	7	1	1	1	1600	21
14	1	20	2	7	1	1	1	750	21
14	1	21	1	7	1	1	1	1000	21
14	1	22	2	7	1	1	1	750	21
14	1	23	1	7	1	0	0	900	21
14	1	24	2	7	1	0	0	1200	21
14	1	25	1	4	0	0	1	1050	21
14	1	26	2	4	0	NA	NA	NA	21
14	1	27	1	4	0	0	1	1250	21
14	1	28	2	4	0	0	1	2200	21
14	1	29	1	3	0	0	1	1650	21
14	1	30	2	3	0	0	1	1400	21
14	1	31	1	6	1	1	1	50	21
14	1	32	2	6	1	1	1	850	21
14	1	33	1	6	1	1	1	1250	21
14	1	34	2	6	1	1	1	600	21
14	1	35	1	4	0	0	1	850	21
14	1	36	2	4	0	0	1	2500	21
14	1	37	1	6	1	1	1	1750	21
14	1	38	2	6	1	1	1	1600	21
14	1	39	1	6	1	0	0	600	21
14	1	40	2	6	1	0	0	700	21
14	1	41	1	4	0	0	1	2150	21
14	1	42	2	4	0	0	1	3800	21
14	1	43	1	3	0	0	1	950	21
14	1	44	2	3	0	0	1	900	21
14	1	45	1	6	1	0	0	2700	21
14	1	46	2	6	1	0	0	1750	21
14	1	47	1	3	0	0	1	1550	21
14	1	48	2	3	0	0	1	900	21
14	1	49	1	3	0	0	1	3200	21
14	1	50	2	3	0	0	1	800	21
14	1	51	1	7	1	0	0	1150	21
14	1	52	2	7	1	0	0	850	21
14	1	53	1	4	0	0	1	950	21
14	1	54	2	4	0	0	1	1400	21
14	1	55	1	6	1	1	1	2950	21
14	1	56	2	6	1	1	1	850	21
14	1	57	1	6	1	0	0	3900	21
14	1	58	2	6	1	0	0	950	21
14	1	59	1	3	0	NA	NA	NA	21
14	1	60	2	3	0	0	1	1050	21
15	1	5	1	7	1	0	0	3850	21
15	1	6	2	7	1	1	1	8900	21
15	1	7	1	7	1	1	1	2600	21
15	1	8	2	7	1	1	1	3950	21
15	1	9	1	7	1	0	0	4050	21
15	1	10	2	7	1	1	1	9650	21
15	1	11	1	4	0	1	0	1200	21
15	1	12	2	4	0	0	1	8200	21
15	1	13	1	3	0	0	1	3500	21
15	1	14	2	3	0	0	1	9550	21
15	1	15	1	4	0	0	1	3200	21
15	1	16	2	4	0	1	0	9300	21
15	1	17	1	3	0	NA	NA	NA	21
15	1	18	2	3	0	0	1	5250	21
15	1	19	1	7	1	1	1	1550	21
15	1	20	2	7	1	1	1	4650	21
15	1	21	1	7	1	NA	NA	NA	21
15	1	22	2	7	1	1	1	9900	21
15	1	23	1	7	1	0	0	1150	21
15	1	24	2	7	1	1	1	7950	21
15	1	25	1	4	0	0	1	2350	21
15	1	26	2	4	0	0	1	5750	21
15	1	27	1	4	0	NA	NA	NA	21
15	1	28	2	4	0	0	1	0	21
15	1	29	1	3	0	0	1	3200	21
15	1	30	2	3	0	0	1	9650	21
15	1	31	1	6	1	1	1	600	21
15	1	32	2	6	1	1	1	8200	21
15	1	33	1	6	1	1	1	3200	21
15	1	34	2	6	1	1	1	4800	21
15	1	35	1	4	0	0	1	0	21
15	1	36	2	4	0	0	1	3750	21
15	1	37	1	6	1	1	1	2750	21
15	1	38	2	6	1	1	1	0	21
15	1	39	1	6	1	1	1	2650	21
15	1	40	2	6	1	1	1	4000	21
15	1	41	1	4	0	0	1	2050	21
15	1	42	2	4	0	0	1	3750	21
15	1	43	1	3	0	0	1	3550	21
15	1	44	2	3	0	0	1	6050	21
15	1	45	1	6	1	0	0	4350	21
15	1	46	2	6	1	0	0	11250	21
15	1	47	1	3	0	0	1	3650	21
15	1	48	2	3	0	0	1	6400	21
15	1	49	1	3	0	0	1	100	21
15	1	50	2	3	0	0	1	11250	21
15	1	51	1	7	1	1	1	3750	21
15	1	52	2	7	1	1	1	9700	21
15	1	53	1	4	0	1	0	1550	21
15	1	54	2	4	0	0	1	10100	21
15	1	55	1	6	1	1	1	2400	21
15	1	56	2	6	1	1	1	8800	21
15	1	57	1	6	1	0	0	3950	21
15	1	58	2	6	1	1	1	10350	21
15	1	59	1	3	0	0	1	2900	21
15	1	60	2	3	0	0	1	11150	21
16	1	5	1	7	1	1	1	2650	21
16	1	6	2	7	1	1	1	8350	21
16	1	7	1	7	1	1	1	300	21
16	1	8	2	7	1	1	1	4450	21
16	1	9	1	7	1	NA	NA	NA	21
16	1	10	2	7	1	0	0	10450	21
16	1	11	1	4	0	1	0	1350	21
16	1	12	2	4	0	1	0	750	21
16	1	13	1	3	0	0	1	650	21
16	1	14	2	3	0	0	1	6200	21
16	1	15	1	4	0	1	0	100	21
16	1	16	2	4	0	1	0	3300	21
16	1	17	1	3	0	0	1	2900	21
16	1	18	2	3	0	0	1	6450	21
16	1	19	1	7	1	1	1	2500	21
16	1	20	2	7	1	1	1	9950	21
16	1	21	1	7	1	1	1	1700	21
16	1	22	2	7	1	1	1	9750	21
16	1	23	1	7	1	1	1	0	21
16	1	24	2	7	1	NA	NA	NA	21
16	1	25	1	4	0	1	0	0	21
16	1	26	2	4	0	0	1	10100	21
16	1	27	1	4	0	1	0	1050	21
16	1	28	2	4	0	0	1	8100	21
16	1	29	1	3	0	0	1	2850	21
16	1	30	2	3	0	NA	NA	NA	21
16	1	31	1	6	1	1	1	1000	21
16	1	32	2	6	1	1	1	7150	21
16	1	33	1	6	1	1	1	800	21
16	1	34	2	6	1	1	1	2600	21
16	1	35	1	4	0	0	1	1950	21
16	1	36	2	4	0	0	1	4150	21
16	1	37	1	6	1	1	1	2300	21
16	1	38	2	6	1	NA	NA	NA	21
16	1	39	1	6	1	1	1	0	21
16	1	40	2	6	1	1	1	1450	21
16	1	41	1	4	0	0	1	1100	21
16	1	42	2	4	0	0	1	8850	21
16	1	43	1	3	0	0	1	1600	21
16	1	44	2	3	0	0	1	650	21
16	1	45	1	6	1	1	1	0	21
16	1	46	2	6	1	NA	NA	NA	21
16	1	47	1	3	0	0	1	500	21
16	1	48	2	3	0	0	1	2000	21
16	1	49	1	3	0	0	1	500	21
16	1	50	2	3	0	0	1	0	21
16	1	51	1	7	1	1	1	0	21
16	1	52	2	7	1	1	1	250	21
16	1	53	1	4	0	0	1	450	21
16	1	54	2	4	0	0	1	1400	21
16	1	55	1	6	1	1	1	400	21
16	1	56	2	6	1	1	1	750	21
16	1	57	1	6	1	1	1	150	21
16	1	58	2	6	1	1	1	300	21
16	1	59	1	3	0	0	1	650	21
16	1	60	2	3	0	0	1	5750	21
17	1	5	1	7	1	0	0	2600	21
17	1	6	2	7	1	1	1	8150	21
17	1	7	1	7	1	0	0	2250	21
17	1	8	2	7	1	0	0	3250	21
17	1	9	1	7	1	1	1	2300	21
17	1	10	2	7	1	1	1	5050	21
17	1	11	1	4	0	1	0	2150	21
17	1	12	2	4	0	1	0	1550	21
17	1	13	1	3	0	0	1	1650	21
17	1	14	2	3	0	0	1	1500	21
17	1	15	1	4	0	1	0	3050	21
17	1	16	2	4	0	1	0	5800	21
17	1	17	1	3	0	0	1	1350	21
17	1	18	2	3	0	0	1	1100	21
17	1	19	1	7	1	1	1	2550	21
17	1	20	2	7	1	1	1	3800	21
17	1	21	1	7	1	1	1	1250	21
17	1	22	2	7	1	1	1	1150	21
17	1	23	1	7	1	0	0	2650	21
17	1	24	2	7	1	1	1	5950	21
17	1	25	1	4	0	0	1	1750	21
17	1	26	2	4	0	0	1	1650	21
17	1	27	1	4	0	0	1	1300	21
17	1	28	2	4	0	0	1	4400	21
17	1	29	1	3	0	0	1	2550	21
17	1	30	2	3	0	0	1	1600	21
17	1	31	1	6	1	1	1	2400	21
17	1	32	2	6	1	1	1	10900	21
17	1	33	1	6	1	0	0	2750	21
17	1	34	2	6	1	1	1	5550	21
17	1	35	1	4	0	1	0	3600	21
17	1	36	2	4	0	1	0	1650	21
17	1	37	1	6	1	1	1	2650	21
17	1	38	2	6	1	1	1	2900	21
17	1	39	1	6	1	1	1	2250	21
17	1	40	2	6	1	1	1	1600	21
17	1	41	1	4	0	0	1	2000	21
17	1	42	2	4	0	0	1	4300	21
17	1	43	1	3	0	0	1	2050	21
17	1	44	2	3	0	0	1	10350	21
17	1	45	1	6	1	0	0	2800	21
17	1	46	2	6	1	0	0	11500	21
17	1	47	1	3	0	0	1	2900	21
17	1	48	2	3	0	0	1	1450	21
17	1	49	1	3	0	0	1	1900	21
17	1	50	2	3	0	0	1	1750	21
17	1	51	1	7	1	1	1	2350	21
17	1	52	2	7	1	1	1	11200	21
17	1	53	1	4	0	0	1	2450	21
17	1	54	2	4	0	0	1	6600	21
17	1	55	1	6	1	1	1	3300	21
17	1	56	2	6	1	1	1	9550	21
17	1	57	1	6	1	1	1	4400	21
17	1	58	2	6	1	1	1	8800	21
17	1	59	1	3	0	1	0	2000	21
17	1	60	2	3	0	1	0	1650	21
18	1	5	1	7	1	1	1	400	21
18	1	6	2	7	1	1	1	750	21
18	1	7	1	7	1	1	1	300	21
18	1	8	2	7	1	1	1	600	21
18	1	9	1	7	1	1	1	800	21
18	1	10	2	7	1	1	1	550	21
18	1	11	1	4	0	1	0	1650	21
18	1	12	2	4	0	1	0	650	21
18	1	13	1	3	0	1	0	1500	21
18	1	14	2	3	0	1	0	900	21
18	1	15	1	4	0	1	0	1450	21
18	1	16	2	4	0	1	0	3350	21
18	1	17	1	3	0	0	1	1100	21
18	1	18	2	3	0	0	1	3900	21
18	1	19	1	7	1	1	1	750	21
18	1	20	2	7	1	1	1	3500	21
18	1	21	1	7	1	1	1	350	21
18	1	22	2	7	1	1	1	750	21
18	1	23	1	7	1	1	1	850	21
18	1	24	2	7	1	1	1	600	21
18	1	25	1	4	0	0	1	300	21
18	1	26	2	4	0	0	1	700	21
18	1	27	1	4	0	0	1	200	21
18	1	28	2	4	0	0	1	1250	21
18	1	29	1	3	0	0	1	400	21
18	1	30	2	3	0	0	1	1900	21
18	1	31	1	6	1	1	1	100	21
18	1	32	2	6	1	1	1	750	21
18	1	33	1	6	1	1	1	0	21
18	1	34	2	6	1	1	1	800	21
18	1	35	1	4	0	1	0	900	21
18	1	36	2	4	0	1	0	7400	21
18	1	37	1	6	1	1	1	150	21
18	1	38	2	6	1	1	1	1800	21
18	1	39	1	6	1	1	1	0	21
18	1	40	2	6	1	1	1	750	21
18	1	41	1	4	0	0	1	1450	21
18	1	42	2	4	0	0	1	6850	21
18	1	43	1	3	0	0	1	450	21
18	1	44	2	3	0	0	1	0	21
18	1	45	1	6	1	1	1	400	21
18	1	46	2	6	1	1	1	6100	21
18	1	47	1	3	0	0	1	500	21
18	1	48	2	3	0	0	1	8800	21
18	1	49	1	3	0	0	1	1000	21
18	1	50	2	3	0	0	1	3900	21
18	1	51	1	7	1	1	1	950	21
18	1	52	2	7	1	1	1	2200	21
18	1	53	1	4	0	0	1	600	21
18	1	54	2	4	0	0	1	900	21
18	1	55	1	6	1	1	1	400	21
18	1	56	2	6	1	1	1	1700	21
18	1	57	1	6	1	1	1	700	21
18	1	58	2	6	1	1	1	2050	21
18	1	59	1	3	0	1	0	0	21
18	1	60	2	3	0	1	0	1150	21
19	1	5	1	7	1	NA	NA	NA	21
19	1	6	2	7	1	1	1	7850	21
19	1	7	1	7	1	NA	NA	NA	21
19	1	8	2	7	1	1	1	1200	21
19	1	9	1	7	1	NA	NA	NA	21
19	1	10	2	7	1	1	1	4200	21
19	1	11	1	4	0	NA	NA	NA	21
19	1	12	2	4	0	0	1	7800	21
19	1	13	1	3	0	NA	NA	NA	21
19	1	14	2	3	0	0	1	5550	21
19	1	15	1	4	0	1	0	1650	21
19	1	16	2	4	0	1	0	4300	21
19	1	17	1	3	0	0	1	1950	21
19	1	18	2	3	0	0	1	3900	21
19	1	19	1	7	1	1	1	1500	21
19	1	20	2	7	1	1	1	2850	21
19	1	21	1	7	1	0	0	1150	21
19	1	22	2	7	1	1	1	4050	21
19	1	23	1	7	1	0	0	1050	21
19	1	24	2	7	1	1	1	4000	21
19	1	25	1	4	0	1	0	750	21
19	1	26	2	4	0	0	1	6100	21
19	1	27	1	4	0	1	0	350	21
19	1	28	2	4	0	0	1	5800	21
19	1	29	1	3	0	1	0	700	21
19	1	30	2	3	0	1	0	850	21
19	1	31	1	6	1	1	1	350	21
19	1	32	2	6	1	1	1	5950	21
19	1	33	1	6	1	1	1	450	21
19	1	34	2	6	1	1	1	3650	21
19	1	35	1	4	0	1	0	1200	21
19	1	36	2	4	0	1	0	450	21
19	1	37	1	6	1	0	0	650	21
19	1	38	2	6	1	1	1	4100	21
19	1	39	1	6	1	0	0	3850	21
19	1	40	2	6	1	1	1	4300	21
19	1	41	1	4	0	1	0	700	21
19	1	42	2	4	0	0	1	10300	21
19	1	43	1	3	0	0	1	3150	21
19	1	44	2	3	0	0	1	4750	21
19	1	45	1	6	1	1	1	200	21
19	1	46	2	6	1	1	1	850	21
19	1	47	1	3	0	0	1	1700	21
19	1	48	2	3	0	0	1	4800	21
19	1	49	1	3	0	1	0	250	21
19	1	50	2	3	0	1	0	850	21
19	1	51	1	7	1	1	1	1250	21
19	1	52	2	7	1	1	1	3950	21
19	1	53	1	4	0	0	1	750	21
19	1	54	2	4	0	0	1	3850	21
19	1	55	1	6	1	1	1	500	21
19	1	56	2	6	1	1	1	3950	21
19	1	57	1	6	1	1	1	950	21
19	1	58	2	6	1	1	1	2000	21
19	1	59	1	3	0	0	1	450	21
19	1	60	2	3	0	0	1	6000	21
20	1	5	1	7	1	0	0	2150	21
20	1	6	2	7	1	1	1	9000	21
20	1	7	1	7	1	1	1	1200	21
20	1	8	2	7	1	1	1	4050	21
20	1	9	1	7	1	1	1	1900	21
20	1	10	2	7	1	1	1	5950	21
20	1	11	1	4	0	0	1	3350	21
20	1	12	2	4	0	0	1	6000	21
20	1	13	1	3	0	0	1	2250	21
20	1	14	2	3	0	0	1	5250	21
20	1	15	1	4	0	0	1	1350	21
20	1	16	2	4	0	0	1	0	21
20	1	17	1	3	0	0	1	4000	21
20	1	18	2	3	0	0	1	2100	21
20	1	19	1	7	1	1	1	1000	21
20	1	20	2	7	1	1	1	3750	21
20	1	21	1	7	1	0	0	2800	21
20	1	22	2	7	1	1	1	4650	21
20	1	23	1	7	1	1	1	1350	21
20	1	24	2	7	1	1	1	3950	21
20	1	25	1	4	0	0	1	1300	21
20	1	26	2	4	0	0	1	3950	21
20	1	27	1	4	0	0	1	1200	21
20	1	28	2	4	0	0	1	0	21
20	1	29	1	3	0	1	0	2950	21
20	1	30	2	3	0	0	1	4100	21
20	1	31	1	6	1	1	1	3050	21
20	1	32	2	6	1	1	1	6300	21
20	1	33	1	6	1	1	1	3350	21
20	1	34	2	6	1	1	1	4700	21
20	1	35	1	4	0	0	1	1200	21
20	1	36	2	4	0	0	1	5400	21
20	1	37	1	6	1	1	1	1900	21
20	1	38	2	6	1	1	1	800	21
20	1	39	1	6	1	0	0	2400	21
20	1	40	2	6	1	1	1	4500	21
20	1	41	1	4	0	1	0	1600	21
20	1	42	2	4	0	0	1	6250	21
20	1	43	1	3	0	1	0	650	21
20	1	44	2	3	0	0	1	9000	21
20	1	45	1	6	1	1	1	2050	21
20	1	46	2	6	1	1	1	6600	21
20	1	47	1	3	0	0	1	650	21
20	1	48	2	3	0	0	1	3950	21
20	1	49	1	3	0	NA	NA	NA	21
20	1	50	2	3	0	0	1	5000	21
20	1	51	1	7	1	0	0	550	21
20	1	52	2	7	1	1	1	4600	21
20	1	53	1	4	0	0	1	1300	21
20	1	54	2	4	0	NA	NA	NA	21
20	1	55	1	6	1	NA	NA	NA	21
20	1	56	2	6	1	0	0	0	21
20	1	57	1	6	1	1	1	700	21
20	1	58	2	6	1	1	1	10200	21
20	1	59	1	3	0	0	1	1250	21
20	1	60	2	3	0	0	1	4450	21
21	1	5	1	7	1	1	1	1100	21
21	1	6	2	7	1	1	1	4350	21
21	1	7	1	7	1	1	1	4350	21
21	1	8	2	7	1	1	1	3800	21
21	1	9	1	7	1	NA	NA	NA	21
21	1	10	2	7	1	1	1	0	21
21	1	11	1	4	0	0	1	2400	21
21	1	12	2	4	0	0	1	7850	21
21	1	13	1	3	0	NA	NA	NA	21
21	1	14	2	3	0	0	1	3600	21
21	1	15	1	4	0	0	1	2450	21
21	1	16	2	4	0	1	0	6100	21
21	1	17	1	3	0	0	1	2550	21
21	1	18	2	3	0	0	1	4250	21
21	1	19	1	7	1	0	0	2850	21
21	1	20	2	7	1	1	1	4500	21
21	1	21	1	7	1	1	1	950	21
21	1	22	2	7	1	1	1	3850	21
21	1	23	1	7	1	1	1	2050	21
21	1	24	2	7	1	1	1	3750	21
21	1	25	1	4	0	0	1	1700	21
21	1	26	2	4	0	0	1	4400	21
21	1	27	1	4	0	0	1	1600	21
21	1	28	2	4	0	0	1	3850	21
21	1	29	1	3	0	0	1	2600	21
21	1	30	2	3	0	0	1	3900	21
21	1	31	1	6	1	1	1	850	21
21	1	32	2	6	1	1	1	3600	21
21	1	33	1	6	1	1	1	750	21
21	1	34	2	6	1	1	1	1250	21
21	1	35	1	4	0	1	0	1250	21
21	1	36	2	4	0	0	1	8050	21
21	1	37	1	6	1	0	0	4300	21
21	1	38	2	6	1	1	1	3900	21
21	1	39	1	6	1	0	0	3050	21
21	1	40	2	6	1	1	1	6150	21
21	1	41	1	4	0	0	1	1350	21
21	1	42	2	4	0	0	1	6050	21
21	1	43	1	3	0	0	1	1600	21
21	1	44	2	3	0	0	1	4350	21
21	1	45	1	6	1	0	0	1600	21
21	1	46	2	6	1	0	0	11450	21
21	1	47	1	3	0	0	1	1150	21
21	1	48	2	3	0	0	1	4750	21
21	1	49	1	3	0	0	1	1200	21
21	1	50	2	3	0	0	1	3850	21
21	1	51	1	7	1	1	1	2550	21
21	1	52	2	7	1	1	1	3900	21
21	1	53	1	4	0	0	1	1750	21
21	1	54	2	4	0	0	1	4000	21
21	1	55	1	6	1	1	1	750	21
21	1	56	2	6	1	1	1	3750	21
21	1	57	1	6	1	1	1	1200	21
21	1	58	2	6	1	1	1	1250	21
21	1	59	1	3	0	1	0	1100	21
21	1	60	2	3	0	1	0	1050	21
22	2	5	1	7	1	0	0	500	22
22	2	6	2	7	1	0	0	9000	22
22	2	7	1	7	1	1	1	450	22
22	2	8	2	7	1	1	1	1250	22
22	2	9	1	7	1	1	1	900	22
22	2	10	2	7	1	1	1	2250	22
22	2	11	1	4	0	0	1	650	22
22	2	12	2	4	0	0	1	1150	22
22	2	13	1	3	0	0	1	1400	22
22	2	14	2	3	0	0	1	1750	22
22	2	15	1	4	0	0	1	1750	22
22	2	16	2	4	0	0	1	1900	22
22	2	17	1	3	0	0	1	550	22
22	2	18	2	3	0	0	1	1850	22
22	2	19	1	7	1	1	1	700	22
22	2	20	2	7	1	1	1	1600	22
22	2	21	1	7	1	1	1	1350	22
22	2	22	2	7	1	1	1	1750	22
22	2	23	1	7	1	1	1	350	22
22	2	24	2	7	1	1	1	1850	22
22	2	25	1	4	0	0	1	450	22
22	2	26	2	4	0	0	1	0	22
22	2	27	1	4	0	0	1	1450	22
22	2	28	2	4	0	0	1	1900	22
22	2	29	1	3	0	0	1	700	22
22	2	30	2	3	0	0	1	1950	22
22	2	31	1	6	1	1	1	2050	22
22	2	32	2	6	1	1	1	1800	22
22	2	33	1	6	1	1	1	1650	22
22	2	34	2	6	1	1	1	1900	22
22	2	35	1	4	0	0	1	1200	22
22	2	36	2	4	0	0	1	1850	22
22	2	37	1	6	1	1	1	1550	22
22	2	38	2	6	1	1	1	2950	22
22	2	39	1	6	1	1	1	1800	22
22	2	40	2	6	1	1	1	2750	22
22	2	41	1	4	0	0	1	1800	22
22	2	42	2	4	0	0	1	1900	22
22	2	43	1	3	0	0	1	1650	22
22	2	44	2	3	0	0	1	1750	22
22	2	45	1	6	1	0	0	1300	22
22	2	46	2	6	1	0	0	1750	22
22	2	47	1	3	0	0	1	1850	22
22	2	48	2	3	0	0	1	1800	22
22	2	49	1	3	0	0	1	800	22
22	2	50	2	3	0	0	1	2350	22
22	2	51	1	7	1	1	1	1650	22
22	2	52	2	7	1	1	1	1850	22
22	2	53	1	4	0	0	1	1750	22
22	2	54	2	4	0	0	1	2250	22
22	2	55	1	6	1	1	1	1750	22
22	2	56	2	6	1	1	1	1850	22
22	2	57	1	6	1	1	1	1750	22
22	2	58	2	6	1	1	1	2150	22
22	2	59	1	3	0	0	1	1900	22
22	2	60	2	3	0	0	1	2850	22
23	2	5	1	7	1	1	1	350	22
23	2	6	2	7	1	1	1	3400	22
23	2	7	1	7	1	1	1	150	22
23	2	8	2	7	1	1	1	1350	22
23	2	9	1	7	1	1	1	550	22
23	2	10	2	7	1	1	1	1300	22
23	2	11	1	4	0	1	0	4350	22
23	2	12	2	4	0	0	1	7100	22
23	2	13	1	3	0	0	1	900	22
23	2	14	2	3	0	0	1	6350	22
23	2	15	1	4	0	0	1	1500	22
23	2	16	2	4	0	0	1	6250	22
23	2	17	1	3	0	0	1	950	22
23	2	18	2	3	0	0	1	6150	22
23	2	19	1	7	1	1	1	550	22
23	2	20	2	7	1	1	1	1500	22
23	2	21	1	7	1	0	0	3450	22
23	2	22	2	7	1	1	1	6300	22
23	2	23	1	7	1	1	1	1950	22
23	2	24	2	7	1	1	1	5700	22
23	2	25	1	4	0	0	1	500	22
23	2	26	2	4	0	0	1	6150	22
23	2	27	1	4	0	0	1	1300	22
23	2	28	2	4	0	0	1	8250	22
23	2	29	1	3	0	0	1	550	22
23	2	30	2	3	0	0	1	5900	22
23	2	31	1	6	1	1	1	1950	22
23	2	32	2	6	1	1	1	1100	22
23	2	33	1	6	1	1	1	1950	22
23	2	34	2	6	1	1	1	1600	22
23	2	35	1	4	0	0	1	1850	22
23	2	36	2	4	0	0	1	9800	22
23	2	37	1	6	1	1	1	350	22
23	2	38	2	6	1	1	1	1550	22
23	2	39	1	6	1	1	1	2500	22
23	2	40	2	6	1	1	1	1600	22
23	2	41	1	4	0	0	1	1400	22
23	2	42	2	4	0	0	1	7500	22
23	2	43	1	3	0	0	1	1750	22
23	2	44	2	3	0	0	1	5650	22
23	2	45	1	6	1	1	1	1600	22
23	2	46	2	6	1	1	1	1600	22
23	2	47	1	3	0	0	1	1800	22
23	2	48	2	3	0	0	1	4650	22
23	2	49	1	3	0	0	1	1700	22
23	2	50	2	3	0	0	1	6300	22
23	2	51	1	7	1	1	1	1500	22
23	2	52	2	7	1	1	1	1850	22
23	2	53	1	4	0	1	0	2000	22
23	2	54	2	4	0	0	1	6850	22
23	2	55	1	6	1	1	1	1850	22
23	2	56	2	6	1	1	1	1600	22
23	2	57	1	6	1	1	1	1650	22
23	2	58	2	6	1	1	1	1500	22
23	2	59	1	3	0	0	1	2650	22
23	2	60	2	3	0	0	1	1550	22
24	2	5	1	7	1	0	0	3950	22
24	2	6	2	7	1	1	1	5100	22
24	2	7	1	7	1	0	0	2450	22
24	2	8	2	7	1	0	0	1600	22
24	2	9	1	7	1	0	0	3350	22
24	2	10	2	7	1	1	1	4050	22
24	2	11	1	4	0	0	1	1150	22
24	2	12	2	4	0	0	1	5300	22
24	2	13	1	3	0	0	1	1050	22
24	2	14	2	3	0	0	1	3650	22
24	2	15	1	4	0	0	1	1550	22
24	2	16	2	4	0	0	1	3700	22
24	2	17	1	3	0	0	1	1700	22
24	2	18	2	3	0	0	1	3600	22
24	2	19	1	7	1	1	1	1000	22
24	2	20	2	7	1	1	1	3550	22
24	2	21	1	7	1	0	0	1000	22
24	2	22	2	7	1	0	0	5750	22
24	2	23	1	7	1	1	1	3300	22
24	2	24	2	7	1	1	1	4750	22
24	2	25	1	4	0	0	1	3200	22
24	2	26	2	4	0	0	1	4900	22
24	2	27	1	4	0	0	1	2600	22
24	2	28	2	4	0	0	1	4550	22
24	2	29	1	3	0	0	1	750	22
24	2	30	2	3	0	0	1	4350	22
24	2	31	1	6	1	1	1	3850	22
24	2	32	2	6	1	1	1	4300	22
24	2	33	1	6	1	0	0	1350	22
24	2	34	2	6	1	1	1	5500	22
24	2	35	1	4	0	0	1	1300	22
24	2	36	2	4	0	0	1	6750	22
24	2	37	1	6	1	0	0	1150	22
24	2	38	2	6	1	1	1	5800	22
24	2	39	1	6	1	0	0	700	22
24	2	40	2	6	1	1	1	6500	22
24	2	41	1	4	0	0	1	2700	22
24	2	42	2	4	0	0	1	4300	22
24	2	43	1	3	0	0	1	400	22
24	2	44	2	3	0	0	1	4300	22
24	2	45	1	6	1	0	0	2150	22
24	2	46	2	6	1	1	1	7750	22
24	2	47	1	3	0	1	0	1350	22
24	2	48	2	3	0	0	1	4650	22
24	2	49	1	3	0	0	1	100	22
24	2	50	2	3	0	0	1	4050	22
24	2	51	1	7	1	1	1	1500	22
24	2	52	2	7	1	1	1	4150	22
24	2	53	1	4	0	0	1	1700	22
24	2	54	2	4	0	0	1	3950	22
24	2	55	1	6	1	1	1	3150	22
24	2	56	2	6	1	1	1	3900	22
24	2	57	1	6	1	0	0	0	22
24	2	58	2	6	1	1	1	6200	22
24	2	59	1	3	0	0	1	1550	22
24	2	60	2	3	0	0	1	4450	22
25	2	5	1	7	1	1	1	750	22
25	2	6	2	7	1	1	1	1400	22
25	2	7	1	7	1	1	1	850	22
25	2	8	2	7	1	1	1	2400	22
25	2	9	1	7	1	1	1	850	22
25	2	10	2	7	1	1	1	1550	22
25	2	11	1	4	0	0	1	1850	22
25	2	12	2	4	0	0	1	950	22
25	2	13	1	3	0	0	1	3050	22
25	2	14	2	3	0	0	1	6200	22
25	2	15	1	4	0	1	0	1900	22
25	2	16	2	4	0	1	0	1850	22
25	2	17	1	3	0	0	1	2050	22
25	2	18	2	3	0	0	1	4200	22
25	2	19	1	7	1	1	1	1450	22
25	2	20	2	7	1	1	1	1050	22
25	2	21	1	7	1	1	1	1900	22
25	2	22	2	7	1	1	1	2600	22
25	2	23	1	7	1	1	1	2250	22
25	2	24	2	7	1	1	1	4050	22
25	2	25	1	4	0	0	1	1950	22
25	2	26	2	4	0	0	1	4100	22
25	2	27	1	4	0	1	0	3000	22
25	2	28	2	4	0	0	1	6050	22
25	2	29	1	3	0	1	0	900	22
25	2	30	2	3	0	1	0	3350	22
25	2	31	1	6	1	1	1	400	22
25	2	32	2	6	1	1	1	0	22
25	2	33	1	6	1	1	1	400	22
25	2	34	2	6	1	1	1	950	22
25	2	35	1	4	0	0	1	800	22
25	2	36	2	4	0	0	1	1400	22
25	2	37	1	6	1	1	1	850	22
25	2	38	2	6	1	1	1	2700	22
25	2	39	1	6	1	1	1	100	22
25	2	40	2	6	1	1	1	1850	22
25	2	41	1	4	0	0	1	500	22
25	2	42	2	4	0	0	1	2300	22
25	2	43	1	3	0	0	1	850	22
25	2	44	2	3	0	0	1	1350	22
25	2	45	1	6	1	1	1	4400	22
25	2	46	2	6	1	1	1	2050	22
25	2	47	1	3	0	0	1	600	22
25	2	48	2	3	0	0	1	850	22
25	2	49	1	3	0	0	1	3900	22
25	2	50	2	3	0	0	1	2250	22
25	2	51	1	7	1	1	1	1200	22
25	2	52	2	7	1	1	1	1800	22
25	2	53	1	4	0	0	1	600	22
25	2	54	2	4	0	0	1	2000	22
25	2	55	1	6	1	1	1	1950	22
25	2	56	2	6	1	1	1	2800	22
25	2	57	1	6	1	1	1	2050	22
25	2	58	2	6	1	1	1	1300	22
25	2	59	1	3	0	0	1	1750	22
25	2	60	2	3	0	0	1	2050	22
26	2	5	1	7	1	0	0	2000	22
26	2	6	2	7	1	0	0	9800	22
26	2	7	1	7	1	1	1	1200	22
26	2	8	2	7	1	1	1	1200	22
26	2	9	1	7	1	0	0	1850	22
26	2	10	2	7	1	1	1	4000	22
26	2	11	1	4	0	1	0	2650	22
26	2	12	2	4	0	1	0	4750	22
26	2	13	1	3	0	0	1	1850	22
26	2	14	2	3	0	0	1	2000	22
26	2	15	1	4	0	0	1	1700	22
26	2	16	2	4	0	0	1	4150	22
26	2	17	1	3	0	0	1	1650	22
26	2	18	2	3	0	0	1	3550	22
26	2	19	1	7	1	1	1	1650	22
26	2	20	2	7	1	1	1	2150	22
26	2	21	1	7	1	1	1	1450	22
26	2	22	2	7	1	1	1	1750	22
26	2	23	1	7	1	1	1	3750	22
26	2	24	2	7	1	1	1	1950	22
26	2	25	1	4	0	0	1	1800	22
26	2	26	2	4	0	0	1	2150	22
26	2	27	1	4	0	0	1	1550	22
26	2	28	2	4	0	0	1	1750	22
26	2	29	1	3	0	0	1	1750	22
26	2	30	2	3	0	0	1	2450	22
26	2	31	1	6	1	1	1	2250	22
26	2	32	2	6	1	1	1	1950	22
26	2	33	1	6	1	0	0	3400	22
26	2	34	2	6	1	1	1	4450	22
26	2	35	1	4	0	0	1	3100	22
26	2	36	2	4	0	0	1	5750	22
26	2	37	1	6	1	1	1	1750	22
26	2	38	2	6	1	1	1	1500	22
26	2	39	1	6	1	1	1	1700	22
26	2	40	2	6	1	1	1	1600	22
26	2	41	1	4	0	0	1	1900	22
26	2	42	2	4	0	0	1	3450	22
26	2	43	1	3	0	0	1	2650	22
26	2	44	2	3	0	0	1	3700	22
26	2	45	1	6	1	1	1	1750	22
26	2	46	2	6	1	1	1	1900	22
26	2	47	1	3	0	0	1	2600	22
26	2	48	2	3	0	0	1	1600	22
26	2	49	1	3	0	0	1	2200	22
26	2	50	2	3	0	0	1	2400	22
26	2	51	1	7	1	1	1	2650	22
26	2	52	2	7	1	1	1	2400	22
26	2	53	1	4	0	1	0	2650	22
26	2	54	2	4	0	0	1	5650	22
26	2	55	1	6	1	1	1	2000	22
26	2	56	2	6	1	1	1	2050	22
26	2	57	1	6	1	1	1	1850	22
26	2	58	2	6	1	1	1	2000	22
26	2	59	1	3	0	0	1	2300	22
26	2	60	2	3	0	0	1	2100	22
27	2	5	1	7	1	1	1	3150	22
27	2	6	2	7	1	1	1	4800	22
27	2	7	1	7	1	0	0	2150	22
27	2	8	2	7	1	1	1	4600	22
27	2	9	1	7	1	1	1	3800	22
27	2	10	2	7	1	1	1	4250	22
27	2	11	1	4	0	0	1	900	22
27	2	12	2	4	0	0	1	4150	22
27	2	13	1	3	0	0	1	4150	22
27	2	14	2	3	0	0	1	4250	22
27	2	15	1	4	0	1	0	800	22
27	2	16	2	4	0	0	1	7850	22
27	2	17	1	3	0	1	0	3050	22
27	2	18	2	3	0	0	1	6050	22
27	2	19	1	7	1	1	1	3400	22
27	2	20	2	7	1	1	1	4000	22
27	2	21	1	7	1	1	1	1700	22
27	2	22	2	7	1	1	1	3800	22
27	2	23	1	7	1	1	1	4200	22
27	2	24	2	7	1	1	1	4200	22
27	2	25	1	4	0	0	1	1350	22
27	2	26	2	4	0	0	1	3850	22
27	2	27	1	4	0	0	1	2400	22
27	2	28	2	4	0	0	1	3900	22
27	2	29	1	3	0	0	1	550	22
27	2	30	2	3	0	0	1	1300	22
27	2	31	1	6	1	1	1	1550	22
27	2	32	2	6	1	1	1	50	22
27	2	33	1	6	1	1	1	1000	22
27	2	34	2	6	1	1	1	4150	22
27	2	35	1	4	0	1	0	2650	22
27	2	36	2	4	0	0	1	8250	22
27	2	37	1	6	1	0	0	3950	22
27	2	38	2	6	1	1	1	5500	22
27	2	39	1	6	1	0	0	1100	22
27	2	40	2	6	1	1	1	6450	22
27	2	41	1	4	0	0	1	2500	22
27	2	42	2	4	0	0	1	4050	22
27	2	43	1	3	0	0	1	2000	22
27	2	44	2	3	0	0	1	3950	22
27	2	45	1	6	1	0	0	2450	22
27	2	46	2	6	1	1	1	4550	22
27	2	47	1	3	0	1	0	2000	22
27	2	48	2	3	0	0	1	5750	22
27	2	49	1	3	0	0	1	1000	22
27	2	50	2	3	0	0	1	3950	22
27	2	51	1	7	1	0	0	950	22
27	2	52	2	7	1	1	1	4900	22
27	2	53	1	4	0	0	1	2500	22
27	2	54	2	4	0	0	1	3950	22
27	2	55	1	6	1	1	1	900	22
27	2	56	2	6	1	1	1	3900	22
27	2	57	1	6	1	1	1	2400	22
27	2	58	2	6	1	1	1	5050	22
27	2	59	1	3	0	0	1	600	22
27	2	60	2	3	0	0	1	4050	22
28	2	5	1	7	1	0	0	4150	22
28	2	6	2	7	1	1	1	5250	22
28	2	7	1	7	1	1	1	950	22
28	2	8	2	7	1	1	1	3850	22
28	2	9	1	7	1	1	1	1150	22
28	2	10	2	7	1	1	1	1500	22
28	2	11	1	4	0	NA	NA	NA	22
28	2	12	2	4	0	0	1	0	22
28	2	13	1	3	0	0	1	1800	22
28	2	14	2	3	0	0	1	4050	22
28	2	15	1	4	0	NA	NA	NA	22
28	2	16	2	4	0	0	1	4350	22
28	2	17	1	3	0	NA	NA	NA	22
28	2	18	2	3	0	0	1	0	22
28	2	19	1	7	1	0	0	0	22
28	2	20	2	7	1	1	1	3850	22
28	2	21	1	7	1	1	1	750	22
28	2	22	2	7	1	1	1	1500	22
28	2	23	1	7	1	1	1	1800	22
28	2	24	2	7	1	1	1	1650	22
28	2	25	1	4	0	0	1	1750	22
28	2	26	2	4	0	0	1	2800	22
28	2	27	1	4	0	0	1	4100	22
28	2	28	2	4	0	0	1	4500	22
28	2	29	1	3	0	NA	NA	NA	22
28	2	30	2	3	0	0	1	0	22
28	2	31	1	6	1	1	1	1000	22
28	2	32	2	6	1	1	1	3850	22
28	2	33	1	6	1	1	1	3950	22
28	2	34	2	6	1	1	1	5350	22
28	2	35	1	4	0	0	1	1950	22
28	2	36	2	4	0	0	1	2500	22
28	2	37	1	6	1	1	1	800	22
28	2	38	2	6	1	1	1	1600	22
28	2	39	1	6	1	1	1	800	22
28	2	40	2	6	1	1	1	1450	22
28	2	41	1	4	0	0	1	1900	22
28	2	42	2	4	0	0	1	2400	22
28	2	43	1	3	0	0	1	850	22
28	2	44	2	3	0	0	1	3900	22
28	2	45	1	6	1	1	1	1700	22
28	2	46	2	6	1	1	1	1850	22
28	2	47	1	3	0	NA	NA	NA	22
28	2	48	2	3	0	0	1	2850	22
28	2	49	1	3	0	0	1	2000	22
28	2	50	2	3	0	0	1	2850	22
28	2	51	1	7	1	1	1	1750	22
28	2	52	2	7	1	1	1	1700	22
28	2	53	1	4	0	0	1	2000	22
28	2	54	2	4	0	0	1	2400	22
28	2	55	1	6	1	NA	NA	NA	22
28	2	56	2	6	1	1	1	0	22
28	2	57	1	6	1	1	1	1700	22
28	2	58	2	6	1	1	1	2400	22
28	2	59	1	3	0	0	1	2000	22
28	2	60	2	3	0	0	1	2950	22
29	2	5	1	7	1	1	1	950	22
29	2	6	2	7	1	1	1	1850	22
29	2	7	1	7	1	1	1	1600	22
29	2	8	2	7	1	1	1	1500	22
29	2	9	1	7	1	1	1	1700	22
29	2	10	2	7	1	1	1	2000	22
29	2	11	1	4	0	0	1	1550	22
29	2	12	2	4	0	0	1	1600	22
29	2	13	1	3	0	0	1	2150	22
29	2	14	2	3	0	0	1	1900	22
29	2	15	1	4	0	0	1	1300	22
29	2	16	2	4	0	0	1	1650	22
29	2	17	1	3	0	0	1	1400	22
29	2	18	2	3	0	0	1	1500	22
29	2	19	1	7	1	1	1	1200	22
29	2	20	2	7	1	1	1	1600	22
29	2	21	1	7	1	0	0	1250	22
29	2	22	2	7	1	0	0	4650	22
29	2	23	1	7	1	1	1	1350	22
29	2	24	2	7	1	1	1	500	22
29	2	25	1	4	0	0	1	1800	22
29	2	26	2	4	0	0	1	5750	22
29	2	27	1	4	0	0	1	1800	22
29	2	28	2	4	0	0	1	650	22
29	2	29	1	3	0	0	1	700	22
29	2	30	2	3	0	0	1	1600	22
29	2	31	1	6	1	1	1	1650	22
29	2	32	2	6	1	1	1	1850	22
29	2	33	1	6	1	1	1	1800	22
29	2	34	2	6	1	1	1	700	22
29	2	35	1	4	0	0	1	1800	22
29	2	36	2	4	0	0	1	5350	22
29	2	37	1	6	1	1	1	1600	22
29	2	38	2	6	1	1	1	2000	22
29	2	39	1	6	1	1	1	1650	22
29	2	40	2	6	1	1	1	1250	22
29	2	41	1	4	0	0	1	1800	22
29	2	42	2	4	0	0	1	1800	22
29	2	43	1	3	0	0	1	1450	22
29	2	44	2	3	0	0	1	1700	22
29	2	45	1	6	1	1	1	1750	22
29	2	46	2	6	1	1	1	1800	22
29	2	47	1	3	0	0	1	1400	22
29	2	48	2	3	0	0	1	1150	22
29	2	49	1	3	0	0	1	1700	22
29	2	50	2	3	0	0	1	1650	22
29	2	51	1	7	1	1	1	1400	22
29	2	52	2	7	1	1	1	1500	22
29	2	53	1	4	0	0	1	1600	22
29	2	54	2	4	0	0	1	850	22
29	2	55	1	6	1	1	1	1700	22
29	2	56	2	6	1	1	1	1700	22
29	2	57	1	6	1	1	1	1050	22
29	2	58	2	6	1	1	1	1300	22
29	2	59	1	3	0	0	1	1650	22
29	2	60	2	3	0	0	1	1850	22
30	2	5	1	7	1	NA	NA	NA	22
30	2	6	2	7	1	1	1	4600	22
30	2	7	1	7	1	1	1	1050	22
30	2	8	2	7	1	1	1	50	22
30	2	9	1	7	1	1	1	650	22
30	2	10	2	7	1	1	1	100	22
30	2	11	1	4	0	1	0	750	22
30	2	12	2	4	0	1	0	950	22
30	2	13	1	3	0	0	1	3250	22
30	2	14	2	3	0	0	1	550	22
30	2	15	1	4	0	0	1	2400	22
30	2	16	2	4	0	0	1	1150	22
30	2	17	1	3	0	0	1	200	22
30	2	18	2	3	0	0	1	200	22
30	2	19	1	7	1	0	0	450	22
30	2	20	2	7	1	0	0	200	22
30	2	21	1	7	1	1	1	850	22
30	2	22	2	7	1	1	1	3900	22
30	2	23	1	7	1	1	1	350	22
30	2	24	2	7	1	1	1	4200	22
30	2	25	1	4	0	1	0	950	22
30	2	26	2	4	0	0	1	7200	22
30	2	27	1	4	0	0	1	2150	22
30	2	28	2	4	0	0	1	4000	22
30	2	29	1	3	0	0	1	2900	22
30	2	30	2	3	0	0	1	3900	22
30	2	31	1	6	1	1	1	600	22
30	2	32	2	6	1	1	1	4100	22
30	2	33	1	6	1	NA	NA	NA	22
30	2	34	2	6	1	1	1	0	22
30	2	35	1	4	0	1	0	1650	22
30	2	36	2	4	0	1	0	8150	22
30	2	37	1	6	1	1	1	850	22
30	2	38	2	6	1	1	1	550	22
30	2	39	1	6	1	0	0	1250	22
30	2	40	2	6	1	1	1	5550	22
30	2	41	1	4	0	0	1	3900	22
30	2	42	2	4	0	0	1	5500	22
30	2	43	1	3	0	0	1	3450	22
30	2	44	2	3	0	0	1	2400	22
30	2	45	1	6	1	1	1	300	22
30	2	46	2	6	1	1	1	4350	22
30	2	47	1	3	0	0	1	850	22
30	2	48	2	3	0	0	1	4150	22
30	2	49	1	3	0	0	1	2650	22
30	2	50	2	3	0	0	1	4150	22
30	2	51	1	7	1	1	1	1100	22
30	2	52	2	7	1	1	1	3850	22
30	2	53	1	4	0	0	1	950	22
30	2	54	2	4	0	0	1	3850	22
30	2	55	1	6	1	0	0	4450	22
30	2	56	2	6	1	1	1	5200	22
30	2	57	1	6	1	0	0	1100	22
30	2	58	2	6	1	1	1	5450	22
30	2	59	1	3	0	0	1	1300	22
30	2	60	2	3	0	0	1	4450	22
31	2	5	1	7	1	0	0	3900	22
31	2	6	2	7	1	1	1	4550	22
31	2	7	1	7	1	1	1	1300	22
31	2	8	2	7	1	1	1	3900	22
31	2	9	1	7	1	1	1	1350	22
31	2	10	2	7	1	1	1	600	22
31	2	11	1	4	0	1	0	2400	22
31	2	12	2	4	0	1	0	1750	22
31	2	13	1	3	0	0	1	950	22
31	2	14	2	3	0	0	1	1150	22
31	2	15	1	4	0	0	1	2800	22
31	2	16	2	4	0	0	1	2250	22
31	2	17	1	3	0	0	1	1500	22
31	2	18	2	3	0	0	1	200	22
31	2	19	1	7	1	0	0	3550	22
31	2	20	2	7	1	1	1	4400	22
31	2	21	1	7	1	0	0	4150	22
31	2	22	2	7	1	1	1	4550	22
31	2	23	1	7	1	1	1	600	22
31	2	24	2	7	1	1	1	750	22
31	2	25	1	4	0	0	1	2900	22
31	2	26	2	4	0	0	1	4550	22
31	2	27	1	4	0	0	1	1400	22
31	2	28	2	4	0	0	1	1300	22
31	2	29	1	3	0	0	1	1200	22
31	2	30	2	3	0	0	1	3700	22
31	2	31	1	6	1	1	1	350	22
31	2	32	2	6	1	1	1	300	22
31	2	33	1	6	1	1	1	350	22
31	2	34	2	6	1	1	1	1050	22
31	2	35	1	4	0	1	0	900	22
31	2	36	2	4	0	1	0	550	22
31	2	37	1	6	1	1	1	100	22
31	2	38	2	6	1	1	1	150	22
31	2	39	1	6	1	1	1	500	22
31	2	40	2	6	1	1	1	0	22
31	2	41	1	4	0	0	1	650	22
31	2	42	2	4	0	0	1	1450	22
31	2	43	1	3	0	0	1	250	22
31	2	44	2	3	0	0	1	1100	22
31	2	45	1	6	1	1	1	300	22
31	2	46	2	6	1	1	1	0	22
31	2	47	1	3	0	0	1	750	22
31	2	48	2	3	0	0	1	2350	22
31	2	49	1	3	0	1	0	2450	22
31	2	50	2	3	0	0	1	4700	22
31	2	51	1	7	1	1	1	1250	22
31	2	52	2	7	1	1	1	300	22
31	2	53	1	4	0	0	1	400	22
31	2	54	2	4	0	0	1	4900	22
31	2	55	1	6	1	1	1	650	22
31	2	56	2	6	1	1	1	300	22
31	2	57	1	6	1	1	1	2350	22
31	2	58	2	6	1	1	1	1500	22
31	2	59	1	3	0	0	1	1900	22
31	2	60	2	3	0	0	1	4200	22
32	2	5	1	7	1	1	1	550	22
32	2	6	2	7	1	1	1	3150	22
32	2	7	1	7	1	1	1	450	22
32	2	8	2	7	1	1	1	1800	22
32	2	9	1	7	1	1	1	750	22
32	2	10	2	7	1	1	1	1300	22
32	2	11	1	4	0	0	1	1900	22
32	2	12	2	4	0	0	1	4100	22
32	2	13	1	3	0	1	0	1350	22
32	2	14	2	3	0	0	1	5900	22
32	2	15	1	4	0	1	0	2850	22
32	2	16	2	4	0	0	1	5200	22
32	2	17	1	3	0	1	0	1950	22
32	2	18	2	3	0	0	1	5000	22
32	2	19	1	7	1	1	1	850	22
32	2	20	2	7	1	1	1	1700	22
32	2	21	1	7	1	1	1	500	22
32	2	22	2	7	1	1	1	1950	22
32	2	23	1	7	1	1	1	600	22
32	2	24	2	7	1	1	1	3650	22
32	2	25	1	4	0	0	1	1500	22
32	2	26	2	4	0	0	1	4450	22
32	2	27	1	4	0	0	1	950	22
32	2	28	2	4	0	0	1	4400	22
32	2	29	1	3	0	0	1	1100	22
32	2	30	2	3	0	0	1	3950	22
32	2	31	1	6	1	1	1	850	22
32	2	32	2	6	1	1	1	5200	22
32	2	33	1	6	1	1	1	400	22
32	2	34	2	6	1	1	1	2700	22
32	2	35	1	4	0	1	0	250	22
32	2	36	2	4	0	1	0	1600	22
32	2	37	1	6	1	1	1	1650	22
32	2	38	2	6	1	1	1	4250	22
32	2	39	1	6	1	1	1	600	22
32	2	40	2	6	1	1	1	2250	22
32	2	41	1	4	0	0	1	1450	22
32	2	42	2	4	0	0	1	4250	22
32	2	43	1	3	0	0	1	550	22
32	2	44	2	3	0	0	1	4300	22
32	2	45	1	6	1	0	0	550	22
32	2	46	2	6	1	1	1	4450	22
32	2	47	1	3	0	0	1	350	22
32	2	48	2	3	0	0	1	4150	22
32	2	49	1	3	0	0	1	450	22
32	2	50	2	3	0	0	1	3900	22
32	2	51	1	7	1	1	1	1150	22
32	2	52	2	7	1	1	1	1250	22
32	2	53	1	4	0	1	0	150	22
32	2	54	2	4	0	0	1	6400	22
32	2	55	1	6	1	1	1	400	22
32	2	56	2	6	1	1	1	1600	22
32	2	57	1	6	1	1	1	650	22
32	2	58	2	6	1	1	1	4300	22
32	2	59	1	3	0	1	0	3350	22
32	2	60	2	3	0	0	1	9800	22
33	2	5	1	7	1	0	0	2650	22
33	2	6	2	7	1	1	1	7700	22
33	2	7	1	7	1	1	1	1600	22
33	2	8	2	7	1	1	1	1350	22
33	2	9	1	7	1	0	0	50	22
33	2	10	2	7	1	1	1	4300	22
33	2	11	1	4	0	0	1	2900	22
33	2	12	2	4	0	0	1	4500	22
33	2	13	1	3	0	0	1	3150	22
33	2	14	2	3	0	0	1	5550	22
33	2	15	1	4	0	1	0	700	22
33	2	16	2	4	0	0	1	6400	22
33	2	17	1	3	0	0	1	650	22
33	2	18	2	3	0	0	1	4500	22
33	2	19	1	7	1	1	1	800	22
33	2	20	2	7	1	1	1	2150	22
33	2	21	1	7	1	1	1	250	22
33	2	22	2	7	1	1	1	950	22
33	2	23	1	7	1	1	1	900	22
33	2	24	2	7	1	1	1	1500	22
33	2	25	1	4	0	0	1	1050	22
33	2	26	2	4	0	0	1	6200	22
33	2	27	1	4	0	0	1	3850	22
33	2	28	2	4	0	0	1	5650	22
33	2	29	1	3	0	0	1	2450	22
33	2	30	2	3	0	0	1	5600	22
33	2	31	1	6	1	1	1	100	22
33	2	32	2	6	1	1	1	1150	22
33	2	33	1	6	1	1	1	50	22
33	2	34	2	6	1	1	1	6500	22
33	2	35	1	4	0	0	1	1100	22
33	2	36	2	4	0	0	1	7850	22
33	2	37	1	6	1	1	1	600	22
33	2	38	2	6	1	1	1	6450	22
33	2	39	1	6	1	1	1	350	22
33	2	40	2	6	1	1	1	1050	22
33	2	41	1	4	0	0	1	150	22
33	2	42	2	4	0	0	1	4100	22
33	2	43	1	3	0	0	1	500	22
33	2	44	2	3	0	0	1	4300	22
33	2	45	1	6	1	0	0	350	22
33	2	46	2	6	1	1	1	5900	22
33	2	47	1	3	0	0	1	350	22
33	2	48	2	3	0	0	1	4850	22
33	2	49	1	3	0	0	1	100	22
33	2	50	2	3	0	0	1	4400	22
33	2	51	1	7	1	1	1	0	22
33	2	52	2	7	1	1	1	3900	22
33	2	53	1	4	0	1	0	1350	22
33	2	54	2	4	0	0	1	6300	22
33	2	55	1	6	1	1	1	250	22
33	2	56	2	6	1	1	1	1500	22
33	2	57	1	6	1	1	1	650	22
33	2	58	2	6	1	1	1	5900	22
33	2	59	1	3	0	0	1	2600	22
33	2	60	2	3	0	0	1	6300	22
34	2	5	1	7	1	1	1	550	22
34	2	6	2	7	1	1	1	3150	22
34	2	7	1	7	1	1	1	900	22
34	2	8	2	7	1	1	1	2750	22
34	2	9	1	7	1	1	1	1050	22
34	2	10	2	7	1	1	1	400	22
34	2	11	1	4	0	0	1	1700	22
34	2	12	2	4	0	0	1	4450	22
34	2	13	1	3	0	0	1	1850	22
34	2	14	2	3	0	0	1	3750	22
34	2	15	1	4	0	0	1	700	22
34	2	16	2	4	0	0	1	200	22
34	2	17	1	3	0	0	1	1050	22
34	2	18	2	3	0	0	1	1800	22
34	2	19	1	7	1	1	1	1100	22
34	2	20	2	7	1	1	1	750	22
34	2	21	1	7	1	1	1	900	22
34	2	22	2	7	1	1	1	750	22
34	2	23	1	7	1	1	1	550	22
34	2	24	2	7	1	1	1	350	22
34	2	25	1	4	0	0	1	1300	22
34	2	26	2	4	0	0	1	550	22
34	2	27	1	4	0	0	1	1700	22
34	2	28	2	4	0	0	1	1500	22
34	2	29	1	3	0	0	1	1150	22
34	2	30	2	3	0	0	1	450	22
34	2	31	1	6	1	1	1	1100	22
34	2	32	2	6	1	1	1	250	22
34	2	33	1	6	1	1	1	1150	22
34	2	34	2	6	1	1	1	0	22
34	2	35	1	4	0	0	1	1400	22
34	2	36	2	4	0	0	1	5850	22
34	2	37	1	6	1	1	1	750	22
34	2	38	2	6	1	1	1	550	22
34	2	39	1	6	1	1	1	1250	22
34	2	40	2	6	1	1	1	200	22
34	2	41	1	4	0	1	0	4300	22
34	2	42	2	4	0	0	1	5750	22
34	2	43	1	3	0	0	1	1300	22
34	2	44	2	3	0	0	1	600	22
34	2	45	1	6	1	1	1	2300	22
34	2	46	2	6	1	1	1	500	22
34	2	47	1	3	0	0	1	1400	22
34	2	48	2	3	0	0	1	1700	22
34	2	49	1	3	0	0	1	950	22
34	2	50	2	3	0	0	1	850	22
34	2	51	1	7	1	1	1	650	22
34	2	52	2	7	1	1	1	200	22
34	2	53	1	4	0	0	1	750	22
34	2	54	2	4	0	0	1	4300	22
34	2	55	1	6	1	1	1	600	22
34	2	56	2	6	1	1	1	250	22
34	2	57	1	6	1	1	1	1100	22
34	2	58	2	6	1	1	1	350	22
34	2	59	1	3	0	0	1	3100	22
34	2	60	2	3	0	0	1	4550	22
35	2	5	1	7	1	1	1	1800	22
35	2	6	2	7	1	1	1	4050	22
35	2	7	1	7	1	1	1	400	22
35	2	8	2	7	1	1	1	1750	22
35	2	9	1	7	1	0	0	2650	22
35	2	10	2	7	1	0	0	2850	22
35	2	11	1	4	0	1	0	1850	22
35	2	12	2	4	0	0	1	4450	22
35	2	13	1	3	0	0	1	2100	22
35	2	14	2	3	0	0	1	3850	22
35	2	15	1	4	0	0	1	1750	22
35	2	16	2	4	0	0	1	3850	22
35	2	17	1	3	0	0	1	2600	22
35	2	18	2	3	0	0	1	3900	22
35	2	19	1	7	1	1	1	850	22
35	2	20	2	7	1	1	1	600	22
35	2	21	1	7	1	1	1	3800	22
35	2	22	2	7	1	1	1	1800	22
35	2	23	1	7	1	1	1	450	22
35	2	24	2	7	1	1	1	450	22
35	2	25	1	4	0	0	1	3250	22
35	2	26	2	4	0	0	1	4100	22
35	2	27	1	4	0	0	1	3500	22
35	2	28	2	4	0	0	1	3850	22
35	2	29	1	3	0	0	1	1800	22
35	2	30	2	3	0	0	1	3650	22
35	2	31	1	6	1	1	1	1200	22
35	2	32	2	6	1	1	1	3750	22
35	2	33	1	6	1	1	1	2000	22
35	2	34	2	6	1	1	1	3700	22
35	2	35	1	4	0	0	1	2350	22
35	2	36	2	4	0	0	1	3950	22
35	2	37	1	6	1	1	1	650	22
35	2	38	2	6	1	1	1	0	22
35	2	39	1	6	1	1	1	150	22
35	2	40	2	6	1	1	1	100	22
35	2	41	1	4	0	0	1	2650	22
35	2	42	2	4	0	0	1	3800	22
35	2	43	1	3	0	0	1	500	22
35	2	44	2	3	0	0	1	3700	22
35	2	45	1	6	1	1	1	700	22
35	2	46	2	6	1	1	1	150	22
35	2	47	1	3	0	0	1	1500	22
35	2	48	2	3	0	0	1	400	22
35	2	49	1	3	0	0	1	450	22
35	2	50	2	3	0	0	1	4150	22
35	2	51	1	7	1	1	1	700	22
35	2	52	2	7	1	1	1	300	22
35	2	53	1	4	0	0	1	3650	22
35	2	54	2	4	0	0	1	4250	22
35	2	55	1	6	1	1	1	100	22
35	2	56	2	6	1	1	1	600	22
35	2	57	1	6	1	1	1	400	22
35	2	58	2	6	1	1	1	200	22
35	2	59	1	3	0	0	1	700	22
35	2	60	2	3	0	0	1	3950	22
36	2	5	1	7	1	NA	NA	NA	22
36	2	6	2	7	1	1	1	4400	22
36	2	7	1	7	1	0	0	2350	22
36	2	8	2	7	1	0	0	1900	22
36	2	9	1	7	1	1	1	1750	22
36	2	10	2	7	1	1	1	4000	22
36	2	11	1	4	0	0	1	1000	22
36	2	12	2	4	0	0	1	4450	22
36	2	13	1	3	0	0	1	1850	22
36	2	14	2	3	0	0	1	2550	22
36	2	15	1	4	0	0	1	250	22
36	2	16	2	4	0	0	1	2350	22
36	2	17	1	3	0	1	0	1950	22
36	2	18	2	3	0	0	1	5700	22
36	2	19	1	7	1	NA	NA	NA	22
36	2	20	2	7	1	1	1	4050	22
36	2	21	1	7	1	1	1	1450	22
36	2	22	2	7	1	1	1	3900	22
36	2	23	1	7	1	0	0	1850	22
36	2	24	2	7	1	1	1	4750	22
36	2	25	1	4	0	0	1	2950	22
36	2	26	2	4	0	0	1	3150	22
36	2	27	1	4	0	1	0	1300	22
36	2	28	2	4	0	0	1	6650	22
36	2	29	1	3	0	0	1	400	22
36	2	30	2	3	0	0	1	2350	22
36	2	31	1	6	1	1	1	1100	22
36	2	32	2	6	1	1	1	3900	22
36	2	33	1	6	1	1	1	400	22
36	2	34	2	6	1	1	1	1650	22
36	2	35	1	4	0	0	1	1000	22
36	2	36	2	4	0	0	1	9150	22
36	2	37	1	6	1	1	1	1800	22
36	2	38	2	6	1	1	1	950	22
36	2	39	1	6	1	1	1	2350	22
36	2	40	2	6	1	1	1	2700	22
36	2	41	1	4	0	0	1	850	22
36	2	42	2	4	0	0	1	3900	22
36	2	43	1	3	0	0	1	3650	22
[truncated: 10,153 more rows]

## Sheet: Sheet2
id	group	round	polling	sharks	predator	choice	correct	speed	gsize
identity	group	round	voting	nr sharks	3,4 sharks/ 6,7 sharks	stay /escape	correct (y/n)	speed of decision	nr of ids in group
1 to 219	1 to 11	5 to 60	1 or 2	3, 4, 6, 7	0 or 1	0 or 1	1 or 0	ms	17 to 23
